# Supplementary material for: AlertGS: determining alerts for gene sets
Source: Bioinformatics. 2025 Apr 3;41(4):btaf133. doi: 10.1093/bioinformatics/btaf133 (PMC12041417; doi:10.1093/bioinformatics/btaf133)
Supplement: btaf133_Supplementary_Data [file btaf133_supplementary_data.zip]

Archive with 4 entries (4 files):
- AlertGS_SupplementD.html
- AlertGS_SupplementA.pdf
- AlertGS_SupplementC.pdf
- AlertGS_SupplementB.pdf
